# Supplementary material for: Japanese medical researchers’ perceptions of quantitative research evaluation metrics and their psychological well-being: a cross-sectional study
Source: Environ Health Prev Med. 2025 Sep 20;30:74. doi: 10.1265/ehpm.25-00194 (PMC12483756; doi:10.1265/ehpm.25-00194)
Supplement: Supplementary file 1 — Additional file 1: Appendix Table. 1 Association between individual attitudes toward research evaluation and lower psychological well-being (Crude model). Appendix Table. 2 Association between individual attitudes toward research evaluation and lower psychological well-being by gender (Crude model). Appendix Table. 3 Association between individual attitudes toward research evaluation and lower psychological well-being by job rank (Crude model). Appendix Table. 4 Lower psychological well-being of researchers by affiliated institution. [file ehpm-30-074-s001.xlsx]

## Sheet: Appendix Table 1
	Appendix Table. 1 Association between individual attitudes toward research evaluation and lower psychological well-being (Crude model).
			Overall	Clinical	Basic	Social	Additive	Multiplicative
				medicine	medicine	medicine	interaction	interaction
			(n=2963)	(n=1696)	(n=697)	(n=570)
			[OR (95%CI)]	[OR (95%CI)]	[OR (95%CI)]	[OR (95%CI)]	[p-value]	[p-value]
	The number of papers published
	in English-language journals
		Especially important	Ref.	Ref.	Ref.	Ref.	0.497	0.399
		Important	1.18 (0.99-1.40)	1.13 (0.89-1.44)	1.49 (1.04-2.13)	1.10 (0.68-1.76)
		Slightly important	1.70 (1.32-2.18)	1.40 (0.99-1.99)	2.37 (1.39-4.04)	2.42 (1.34-4.38)
		Not important	1.46 (0.87-2.45)	1.11 (0.99-1.99)	2.01 (1.39-4.04)	1.83 (0.54-6.17)
	The number of papers published
	in Japanese-language journals
		Especially important	Ref.	Ref.	Ref.	Ref.	0.354	0.996
		Important	0.90 (0.58-1.38)	0.93 (0.50-1.72)	0.88 (0.16-4.77)	1.26 (0.45-3.55)
		Slightly important	0.90 (0.59-1.38)	0.99 (0.54-1.82)	1.09 (0.21-5.73)	0.90 (0.32-2.54)
		Not important	0.86 (0.59-1.38)	0.73 (0.39-1.39)	1.30 (0.25-6.82)	1.20 (0.41-3.50)
	The number of citations
		Especially important	Ref.	Ref.	Ref.	Ref.	0.254	0.142
		Important	1.08 (0.87-1.35)	1.04 (0.76-1.41)	1.04 (0.69-1.57)	1.71 (0.84-3.46)
		Slightly important	1.35 (1.07-1.71)	1.19 (0.86-1.65)	1.57 (0.99-2.49)	2.91 (1.42-5.96)
		Not important	1.49 (1.09-2.02)	1.20 (0.79-1.83)	1.76 (0.92-3.35)	3.72 (1.62-8.57)
	Impact factors
		Especially important	Ref.	Ref.	Ref.	Ref.	0.791	0.606
		Important	1.23 (0.99-1.53)	1.22 (0.92-1.63)	1.30 (0.87-1.96)	1.85 (0.83-4.12)
		Slightly important	1.44 (1.14-1.83)	1.46 (1.05-2.01)	1.56 (0.97-2.50)	2.54 (1.13-5.73)
		Not important	1.75 (1.25-2.46)	1.55 (0.95-2.01)	2.28 (1.07-4.86)	3.88 (1.56-9.64)
	Research funding received
		Especially important	Ref.	Ref.	Ref.	Ref.	0.03	0.024
		Important	1.06 (0.86-1.32)	1.20 (0.88-1.61)	1.24 (0.83-1.85)	0.94 (0.52-1.70)
		Slightly important	1.23 (0.97-1.57)	1.11 (0.80-1.54)	1.83 (1.12-2.98)	1.61 (0.85-3.05)
		Not important	1.38 (1.02-1.88)	1.24 (0.82-1.87)	2.59 (1.24-5.39)	1.74 (0.78-3.90)
	Awards received
		Especially important	Ref.	Ref.	Ref.	Ref.	0.713	0.608
		Important	0.99 (0.73-1.33)	1.11 (0.74-1.65)	0.86 (0.48-1.55)	0.72 (0.30-1.74)
		Slightly important	1.18 (0.88-1.58)	1.26 (0.85-1.88)	1.09 (0.62-1.94)	1.13 (0.49-2.59)
		Not important	1.31 (0.95-1.82)	1.41 (0.90-2.20)	1.36 (0.72-2.60)	1.38 (0.56-3.44)
	CI: Confidence interval

## Sheet: Appendix Table 2
	Appendix Table. 2 Association between individual attitudes toward research evaluation and lower psychological well-being by gender (Crude model).
			Female	Male
			[OR (95% confidence interval)]	[OR (95% confidence interval)]
	The number of papers published
	in English-language journals
		Especially important	Ref.	Ref.
		Important	1.11 (0.80-1.56)	1.18 (0.96-1.46)
		Slightly important	1.46 (0.94-2.29)	1.78 (1.31-2.43)
		Not important	0.81 (0.21-3.09)	1.75 (0.99-3.09)
	The number of papers published
	in Japanese-language journals
		Especially important	Ref.	Ref.
		Important	0.87 (0.45-1.70)	1.00 (0.55-1.79)
		Slightly important	0.92 (0.47-1.78)	0.97 (0.54-1.72)
		Not important	0.79 (0.37-1.67)	0.97 (0.54-1.75)
	The number of citations
		Especially important	Ref.	Ref.
		Important	0.90 (0.58-1.41)	1.12 (0.86-1.45)
		Slightly important	1.11 (0.70-1.78)	1.41 (1.06-1.86)
		Not important	1.09 (0.59-2.02)	1.66 (1.17-2.37)
	Impact factors
		Especially important	Ref.	Ref.
		Important	1.20 (0.77-1.87)	1.24 (0.97-1.60)
		Slightly important	1.58 (0.99-2.52)	1.34 (1.01-1.79)
		Not important	1.40 (0.73-2.68)	1.95 (1.31-2.91)
	Research funding received
		Especially important	Ref.	Ref.
		Important	0.99 (0.65-1.50)	1.08 (0.84-1.39)
		Slightly important	1.11 (0.70-1.76)	1.25 (0.94-1.66)
		Not important	0.94 (0.51-1.72)	1.61 (1.12-2.30)
	Awards received
		Especially important	Ref.	Ref.
		Important	0.98 (0.58-1.67)	1.00 (0.69-1.44)
		Slightly important	1.20 (0.72-2.02)	1.21 (0.84-1.72)
		Not important	1.28 (0.70-2.34)	1.36 (0.91-2.23)

## Sheet: Appendix Table 3
	Appendix Table. 3 Association between individual attitudes toward research evaluation and lower psychological well-being by job rank (Crude model).
			Higher job rank	lower job rank
			[OR (95% confidence interval)]	[OR (95% confidence interval)]
	The number of papers published
	in English-language journals
		Especially important	Ref.	Ref.
		Important	1.12 (0.83-1.50)	1.21 (0.97-1.51)
		Slightly important	1.98 (1.30-3.02)	1.54 (1.13-2.11)
		Not important	1.64 (0.65-4.13)	1.35 (0.72-2.52)
	The number of papers published
	in Japanese-language journals
		Especially important	Ref.	Ref.
		Important	0.80 (0.40-1.59)	0.94 (0.54-1.65)
		Slightly important	0.79 (0.40-1.56)	0.97 (0.56-1.69)
		Not important	0.76 (0.38-1.53)	0.92 (0.52-1.62)
	The number of citations
		Especially important	Ref.	Ref.
		Important	1.10 (0.75-1.60)	1.05 (0.79-1.38)
		Slightly important	1.66 (1.12-2.47)	1.18 (0.88-1.59)
		Not important	2.19 (1.34-3.58)	1.16 (0.79-1.72)
	Impact factors
		Especially important	Ref.	Ref.
		Important	1.76 (1.17-2.65)	1.08 (0.83-1.40)
		Slightly important	1.91 (1.23-2.95)	1.34 (1.00-1.79)
		Not important	2.76 (1.53-4.99)	1.44 (0.95-2.19)
	Research funding received
		Especially important	Ref.	Ref.
		Important	1.59 (1.06-2.40)	0.93 (0.72-1.20)
		Slightly important	1.48 (0.94-2.33)	1.23 (0.92-1.64)
		Not important	1.77 (1.02-3.07	1.32 (0.91-1.93)
	Awards received
		Especially important	Ref.	Ref.
		Important	1.22 (0.67-2.20)	0.95 (0.67-1.35)
		Slightly important	1.62 (0.91-2.88)	1.09 (0.77-1.53)
		Not important	1.66 (0.88-3.11)	1.28 (0.87-1.90)

## Sheet: Appendix Table 4
	Appendix Table. 4 Lower psychological well-being of researchers by affiliated institution.
			Number of reseachers	WHO-5 score	lower psychological well-being
			(N=3139)	[median score]	[n (%)]
	National and public universities		734	15	195 (26.6)
	(excluding university hospitals)
	Private universities		485	15	160 (33.0)
	(excluding university hospitals)
	University hospitals		684	15	220 (32.2)
	Public hospitals and clinics		382	15	115 (30.1)
	Private hospitals and clinics		496	15	126 (25.4)
	Others		358	16	86 (24.0)
